# Supplementary material for: Lotus Leaf-Inspired Corrosion-Resistant and Robust Superhydrophobic Coating for Oil–Water Separation
Source: Biomimetics (Basel). 2025 Apr 24;10(5):262. doi: 10.3390/biomimetics10050262 (PMC12109249; doi:10.3390/biomimetics10050262)
Supplement: Supplementary file 1 [file biomimetics-10-00262-s001.zip]

Archive with 3 entries (3 files):
- FigureS1~S15.zip
- MovieS1~S3.zip
- Superhydrophobic Coating-Supporting.pdf
